# Supplementary material for: Mo2C-Loaded Porous Carbon Nanosheets as a Multifunctional Separator Coating for High-Performance Lithium–Sulfur Batteries
Source: Materials (Basel). 2023 Feb 15;16(4):1635. doi: 10.3390/ma16041635 (PMC9964068; doi:10.3390/ma16041635)
Supplement: Supplementary file 1 [file materials-16-01635-s001.zip]

Archive with 1 entries (1 files):
- materials-2172673-supplementary.pdf
